# Supplementary material for: Developmental succession of the microbiome of Culex mosquitoes
Source: BMC Microbiol. 2015 Jul 24;15:140. doi: 10.1186/s12866-015-0475-8 (PMC4513620; doi:10.1186/s12866-015-0475-8)
Supplement: Additional file 1: — Table S1. Bacteria phyla and percent (by number of sequences) abundance in Culex life cycle stages. [file 12866_2015_475_MOESM1_ESM.xlsx]

## Sheet: Table S1.csv
Additional Files
Addditional file 1 Table S1. Bacteria phyla and percent (by number of sequences) abundance in Culex life cycle stages.
Phylum	No. of	Sequence	Early instarb	Late instarb	Late instarc	Pupaeb	Adultb
	OTUs	abundancea
Proteobacteria	7305	2596589	72.5	47.9	87	95.9	78.4
Bacteroidetes	1170	671611	7.1	17.9	3.7	1.8	7.8
Cyanobacteria	471	664518	0.4	19.9	0.1	0.1	1
Firmicutes	1398	341366	17.6	5.9	0.2	0.7	3.1
Spirochaetes	150	92198	<0.1	2.8	<0.1	<0.1	0.1
Actinobacteria	438	87658	0.2	1.7	7.9	0.8	3.8
Unclassified	2633	66806	1.2	1.6	0.5	0.6	5.6
RaaHF231	50	36972	0.6	1	<0.1	<0.1	<0.1
Planctomycetes	269	13815	<0.1	0.4	0.3	<0.1	<0.1
Verrucomicrobia	267	12744	0.1	0.3	0.2	<0.1	<0.1
Armatimonadetes	22	9266	<0.1	0.3	-	<0.1	-
TM6	52	7278	<0.1	0.2	-	<0.1	<0.1
Chlorobi	15	2896	<0.1	0.1	-	<0.1	-
Gemmatimonadetes	15	1295	<0.1	<0.1	<0.1	-	<0.1
Chloroflexi	86	1124	<0.1	<0.1	<0.1	<0.1	<0.1
BD1-5	18	849	0.1	<0.1	<0.1	<0.1	<0.1
Acidobacteria	35	495	<0.1	<0.1	<0.1	-	<0.1
Chlamydiae	41	455	<0.1	<0.1	-	<0.1	<0.1
Fusobacteria	7	354	<0.1	<0.1	<0.1	-	<0.1
Candidate_division_OD1	78	224	<0.1	<0.1	<0.1	<0.1	0.1
Candidate_division_TM7	28	178	<0.1	<0.1	-	<0.1	<0.1
Candidate_division_BRC1	9	171	<0.1	<0.1	-	-	<0.1
aTotal sequence abundance of phyla represented by greater than 100 sequences.
bCulex tarsalis
cLate instars from C. tarsalis laboratory colony.
_ absent
