# Supplementary material for: Developmental succession of the microbiome of Culex mosquitoes
Source: BMC Microbiol. 2015 Jul 24;15:140. doi: 10.1186/s12866-015-0475-8 (PMC4513620; doi:10.1186/s12866-015-0475-8)
Supplement: Additional file 2: — Table S2. Shared bacterial OTUs across developmental stages of C. tarsalis collected from the field. Bacterial OTUs represented by at least 1 sequence per sample were included. [file 12866_2015_475_MOESM2_ESM.xlsx]

## Sheet: Table S6
Table S2. Shared bacterial OTUs across developmental stages of C. tarsalis collected from the field. Bacterial OTUs represented by at least 1 sequence per sample were included.
#OTU ID	Phylum	Class	Order	Family	Genus	Averge	sequence	abundance	per sample	Percentage
						Early (n=6)	Late (n=25)	Pupae (n=2)	Adult (n=5)	Early	Late	Pupae	Adult
4860	Actinobacteria	Actinobacteria	Micrococcales	Microbacteriaceae		12.8333	360.04	119.5	19	2.50958	70.4065	23.3684	3.71549
34072	Actinobacteria	Actinobacteria	Propionibacteriales	Propionibacteriaceae	Propionibacterium	193.5	128.92	157	239.6	26.9116	17.93	21.8353	33.3231
4304	Bacteroidetes	Bacteroidia	Bacteroidales	Porphyromonadaceae	Dysgonomonas	243	15172.2	20.5	30.4	1.57118	98.0997	0.132548	0.196559
27500	Bacteroidetes	Flavobacteria	Flavobacteriales	Flavobacteriaceae	Flavobacterium	1937.5	150.72	16	2.4	91.972	7.15459	0.75951	0.113927
28277	Bacteroidetes	Flavobacteria	Flavobacteriales	Flavobacteriaceae	Cloacibacterium	485.833	37.24	380.5	636.4	31.5482	2.41822	24.7082	41.3254
62	Cyanobacteria					344	20694.5	41.5	46.6	1.62828	97.9547	0.196435	0.220575
1055	Cyanobacteria	Chloroplast	Chloroplast	Chloroplast	Chloroplast	38.6667	1244.2	3.5	6.6	2.99054	96.2283	0.270695	0.510454
4	Firmicutes	Clostridia	Clostridiales	Clostridiaceae	Clostridium	1492.33	321.12	20.5	11	80.8873	17.4053	1.11114	0.596221
353	Firmicutes	Bacilli	Bacillales			3371	528.64	2	4.8	86.2934	13.5325	0.0511975	0.122874
10278	Firmicutes	Clostridia	Clostridiales	Clostridiaceae	Clostridium	178.833	95.48	15	5.6	60.6393	32.3756	5.08624	1.89886
11193	Firmicutes	Bacilli				2183.33	875.48	6.5	7.2	71.0602	28.4939	0.211553	0.234336
13919	Firmicutes	Bacilli	Bacillales			5530.5	1391.84	7.5	6	79.738	20.0674	0.108134	0.0865072
3	Proteobacteria	Gammaproteobacteria	Enterobacteriales	Enterobacteriaceae	Rahnella	48.3333	2609.84	33.5	102.2	1.72998	93.413	1.19905	3.658
155	Proteobacteria	Alphaproteobacteria	Sphingomonadales	GOBB3-C201		20.5	101.92	21	8.8	13.4673	66.9557	13.7958	5.78111
2382	Proteobacteria	Betaproteobacteria	Burkholderiales	Comamonadaceae	Hydrogenophaga	3766	336.24	39.5	4.6	90.8271	8.10932	0.952647	0.110941
2464	Proteobacteria	Gammaproteobacteria		Thorselliaceae	Thorsellia	25464.8	35174.4	47121	119.2	23.6049	32.6053	43.6793	0.110494
2676	Proteobacteria	Gammaproteobacteria	Enterobacteriales	Enterobacteriaceae		14.3333	686.24	7.5	19.4	1.97029	94.332	1.03097	2.66676
3338	Proteobacteria	Gammaproteobacteria				11765.3	4522.08	15	22	72.072	27.7013	0.0918869	0.134767
4115	Proteobacteria	Gammaproteobacteria	aaa34a10			4466	100.8	166.5	261.6	89.4112	2.01806	3.3334	5.23734
6535	Proteobacteria	Gammaproteobacteria	Aeromonadales	Aeromonadaceae	Aeromonas	9514.67	13.04	9.5	12.6	99.632	0.136547	0.0994785	0.13194
9673	Proteobacteria	Betaproteobacteria	Rhodocyclales	Rhodocyclaceae		218.167	1452.04	3	3.6	13.0108	86.5956	0.178912	0.214694
13634	Proteobacteria	Gammaproteobacteria	Oceanospirillales	Halomonadaceae		821	283.52	1284.5	2993.4	15.2534	5.26752	23.8647	55.6144
13697	Proteobacteria	Betaproteobacteria	Burkholderiales	Comamonadaceae	Diaphorobacter	1180.33	90.64	186.5	182.6	71.9683	5.52658	11.3714	11.1336
14300	Proteobacteria	Betaproteobacteria	Burkholderiales	Comamonadaceae	Aquabacterium	200.667	24.6	33	32.8	68.9418	8.45167	11.3376	11.2689
14368	Proteobacteria	Gammaproteobacteria	Alteromonadales			678.5	259.52	1122	1818.6	17.4933	6.69104	28.9278	46.8878
2543	RsaHF231					760.333	1206.76	3.5	2.8	38.5292	61.1515	0.177359	0.141888
2704	Spirochaetes	Spirochaetes	Spirochaetales	Spirochaetaceae	Spirochaeta	7.5	2337.6	5	8.4	0.317999	99.1138	0.211999	0.356159
