# Supplementary material for: Developmental succession of the microbiome of Culex mosquitoes
Source: BMC Microbiol. 2015 Jul 24;15:140. doi: 10.1186/s12866-015-0475-8 (PMC4513620; doi:10.1186/s12866-015-0475-8)
Supplement: Additional file 3: — Table S3. The most abundant bacterial OTUs (≥1 %) found in field-collected early-instar Culex larvae. [file 12866_2015_475_MOESM3_ESM.xlsx]

## Sheet: Table S3
Table S3. The most abundant bacterial OTUs (≥1%) found in field-collected early-instar Culex larvae.
#OTU ID	Taxa	Number of sequences	Proportion (%)
2464	Proteobacteria; Gammaproteobacteria; Unknown; Thorselliaceae; Thorsellia	152789	19
3338	Proteobacteria; Gammaproteobacteria	70592	8.8
6535	Proteobacteria; Gammaproteobacteria; Aeromonadales; Aeromonadaceae; Aeromonas	57088	7.1
13919	Firmicutes; Bacilli; Bacillales	33183	4.1
4115	Proteobacteria; Gammaproteobacteria; aaa34a10	26796	3.3
13987	Proteobacteria; Betaproteobacteria; Burkholderiales; Comamonadaceae; Hydrogenophaga	22979	2.9
2382	Proteobacteria; Betaproteobacteria; Burkholderiales; Comamonadaceae; Hydrogenophaga	22596	2.8
7253	Firmicutes; Bacilli; Bacillales; Bacillaceae; Anaerobacillus	22113	2.7
353	Firmicutes; Bacilli; Bacillales	20226	2.5
13655	Proteobacteria; Betaproteobacteria	17728	2.2
13695	Proteobacteria; Betaproteobacteria; Burkholderiales; Comamonadaceae; Comamonas	17519	2.2
11193	Firmicutes; Bacilli	13100	1.6
27557	Bacteroidetes; Flavobacteria; Flavobacteriales; Flavobacteriaceae; Flavobacterium	12298	1.5
6533	Proteobacteria; Betaproteobacteria; Neisseriales; Neisseriaceae; Vogesella	11765	1.5
27500	Bacteroidetes; Flavobacteria; Flavobacteriales; Flavobacteriaceae; Flavobacterium	11625	1.4
16185	Proteobacteria; Betaproteobacteria	9602	1.2
2646	Proteobacteria; Betaproteobacteria; Rhodocyclales; Rhodocyclaceae; Dechloromonas	9209	1.1
20	Proteobacteria; Epsilonproteobacteria; Campylobacterales; Campylobacteraceae; Arcobacter	9019	1.1
4	Firmicutes; Clostridia; Clostridiales; Clostridiaceae; Clostridium	8954	1.1
9868	Firmicutes; Clostridia; Clostridiales; Clostridiaceae; Clostridium	8724	1.1
14760	Proteobacteria; Betaproteobacteria; Burkholderiales; Comamonadaceae	7701	1.1
