# Supplementary material for: Developmental succession of the microbiome of Culex mosquitoes
Source: BMC Microbiol. 2015 Jul 24;15:140. doi: 10.1186/s12866-015-0475-8 (PMC4513620; doi:10.1186/s12866-015-0475-8)
Supplement: Additional file 4: — Table S4. The most abundant bacterial OTUs (≥1 %) found in field-collected late-instar C. tarsalis larvae. [file 12866_2015_475_MOESM4_ESM.xlsx]

## Sheet: Table S4
Table S4. The most abundant bacterial OTUs (≥1%) found in field-collected late-instar C. tarsalis larvae.
#OTU ID	Taxa	# of sequences	%
2464	Proteobacteria; Gammaproteobacteria; Unknown; Thorselliaceae; Thorsellia	879359	26.4
62	Cyanobacteria	517362	15.6
4304	Bacteroidetes; Bacteroidia; Bacteroidales; Porphyromonadaceae; Dysgonomonas	379304	11.4
5179	Bacteroidetes; Bacteroidia; Bacteroidales; Porphyromonadaceae	113732	3.4
3338	Proteobacteria; Gammaproteobacteria	113052	3.4
931	FirmicutesClostridia; Clostridiales	66568	2
3	Proteobacteria; Gammaproteobacteria; Enterobacteriales; Enterobacteriaceae; Rahnella	60212	1.8
14999	Proteobacteria; Gammaproteobacteria	60212	1.8
13598	Proteobacteria; Betaproteobacteria	60062	1.8
2704	Spirochaetes; Spirochaetes; Spirochaetales; Spirochaetaceae; Spirochaeta	58440	1.8
15894	Proteobacteria; Gammaproteobacteria; Unknown; Thorselliaceae; Thorsellia	42200	1.3
1964	Bacteroidetes; Bacteroidia; Bacteroidales; Porphyromonadaceae	37941	1.1
9673	Proteobacteria; Betaproteobacteria; Rhodocyclales; Rhodocyclaceae	36301	1.1
13919	Firmicutes; Bacilli; Bacillales	34796	1
13831	Proteobacteria; Betaproteobacteria	34070	1
