# Supplementary material for: Developmental succession of the microbiome of Culex mosquitoes
Source: BMC Microbiol. 2015 Jul 24;15:140. doi: 10.1186/s12866-015-0475-8 (PMC4513620; doi:10.1186/s12866-015-0475-8)
Supplement: Additional file 5: — Table S5.The most abundant bacterial OTUs (≥1 %) found in laboratory-reared late-instar C. tarsalis larvae. [file 12866_2015_475_MOESM5_ESM.xlsx]

## Sheet: Table S5
Table S5. The most abundant bacterial OTUs (≥1%) found in laboratory-reared late-instar C. tarsalis larvae.
#OTU ID	Taxa	Number of sequences	Proportion (%)
3	Proteobacteria; Gammaproteobacteria; Enterobacteriales; Enterobacteriaceae; Rahnella;	205103	64.1
2676	Proteobacteria; Gammaproteobacteria; Enterobacteriales; Enterobacteriaceae	39081	12.2
4860	Actinobacteria; Actinobacteria; Micrococcales; Microbacteriaceae	23946	7.5
1964	Bacteroidetes; Bacteroidia; Bacteroidales; Porphyromonadaceae	5481	1.8
14300	Proteobacteria; Betaproteobacteria; Burkholderiales; Comamonadaceae; Aquabacterium	5646	1.7
13627	Proteobacteria; Betaproteobacteria; Methylophilales; Methylophilaceae; Methylophilus	5304	1.7
13697	Proteobacteria; Betaproteobacteria; Burkholderiales; Comamonadaceae; Diaphorobacter	3841	1.2
28585	Bacteroidetes; Flavobacteria; Flavobacteriales; Flavobacteriaceae; Flavobacterium	3142	1
