# Supplementary material for: Developmental succession of the microbiome of Culex mosquitoes
Source: BMC Microbiol. 2015 Jul 24;15:140. doi: 10.1186/s12866-015-0475-8 (PMC4513620; doi:10.1186/s12866-015-0475-8)
Supplement: Additional file 6: — Table S6. The most abundant bacterial OTUs (≥0.5 %) found in C. tarsalis pupae (reared from late-instar larvae collected from the field). [file 12866_2015_475_MOESM6_ESM.xlsx]

## Sheet: Table S6
Table S6. The most abundant bacterial OTUs (≥0.5%) found in C. tarsalis pupae (reared from late-instar larvae collected from the field).
#OTU ID	Taxa	Number of sequences	Proportion (%)
2464	Proteobacteria; Gammaproteobacteria; Unknown; Thorselliaceae; Thorsellia	94242	86.5
13634	Proteobacteria; Gammaproteobacteria; Oceanospirillales; Halomonadaceae	2569	2.4
14368	Proteobacteria; Gammaproteobacteria; Alteromonadales	2244	2.1
6254	Proteobacteria; Gammaproteobacteria; Pseudomonadales; Moraxellaceae Acinetobacter	1004	0.9
28277	Bacteroidetes; Flavobacteria; Flavobacteriales; Flavobacteriaceae; Cloacibacterium	761	0.7
2519	Proteobacteria; Betaproteobacteria; Burkholderiales; Comamonadaceae; Paucibacter	515	0.5
