# Supplementary material for: Developmental succession of the microbiome of Culex mosquitoes
Source: BMC Microbiol. 2015 Jul 24;15:140. doi: 10.1186/s12866-015-0475-8 (PMC4513620; doi:10.1186/s12866-015-0475-8)
Supplement: Additional file 7: — Table S7.The most abundant bacterial OTUs (≥1 %) found in C. tarsalis adults (reared from late-instar larvae collected from the field). [file 12866_2015_475_MOESM7_ESM.xlsx]

## Sheet: Table S7
Table S5.The most abundant bacterial OTUs (≥1%) found in C. tarsalis adults (reared from late-instar larvae collected from the field).
#OTU ID	Taxa	Number of sequences		Proportion (%)
13634	Proteobacteria; Gammaproteobacteria; Oceanospirillales; Halomonadaceae	14967	29.9
14368	Proteobacteria; Gammaproteobacteria; Alteromonadales	9093	18.2
6254	Proteobacteria; Gammaproteobacteria; Pseudomonadales; Moraxellaceae; Acinetobacter	4838	9.7
28277	Bacteroidetes; Flavobacteria; Flavobacteriales; Flavobacteriaceae; Cloacibacterium	3182	6.4
4115	Proteobacteria; Gammaproteobacteria; aaa34a10	1308	2.6
34072	Actinobacteria; Actinobacteria; Propionibacteriales; Propionibacteriaceae; Propionibacterium	1198	2.4
5733	Unclassified	1163	2.3
16798	Proteobacteria; Betaproteobacteria; Burkholderiales	938	1.9
13697	Proteobacteria; Betaproteobacteria; Burkholderiales; Comamondaceae; Diaphorobacter	913	1.8
16899	Proteobacteria; Betaproteobacteria; Burkholderiales; Comamonadaceae; Rhizobacter	661	1.3
2464	Proteobacteria; Gammaproteobacteria; Thorselliaceae; Thorsellia	596	1.2
16864	Proteobacteria; Betaproteobacteria; Burkholderiales; Comamonadaceae; Pseudorhodoferax	584	1.2
13649	Proteobacteria; Betaproteobacteria; Burkholderiales; Comamonadaceae; Diaphorobacter	545	1.1
3	Proteobacteria; Gammaproteobacteria; Enterobacteriales; Enterobacteriaceae; Rahnella	511	1
